# Supplementary material for: Mantises Jump from Smooth Surfaces by Pushing with “Heel” Pads of Their Hind Legs
Source: Biomimetics (Basel). 2025 Jan 22;10(2):69. doi: 10.3390/biomimetics10020069 (PMC11852473; doi:10.3390/biomimetics10020069)
Supplement: Supplementary file 1 [file biomimetics-10-00069-s001.zip]

Archive with 10 entries (10 files):
- FigS1.pdf
- FigS2.pdf
- FigS3-rev.pdf
- FigS4-rev2.pdf
- Video S1-05Mantis3_14_LHSide-Fig5.avi
- Video S2-05Mantis3_14_LHBelow-Fig5.avi
- Video S3-11Mantis3_15_LMSide- Fig5.avi
- Video S4-11Mantis3_15_LMBelow-Fig5.avi
- Video S5-03Mantis3_18_LMSide-Fig7.avi
- Video S6-03Mantis3_18_LMBelow-Fig7.avi
